# Supplementary material for: Comparison Study of Four Extraction Methods Combined with PCR and LAMP for Feline Tritrichomonas foetus Detection in Fecal Samples
Source: Pathogens. 2022 May 22;11(5):604. doi: 10.3390/pathogens11050604 (PMC9143749; doi:10.3390/pathogens11050604)
Supplement: Supplementary file 1 [file pathogens-11-00604-s001.zip]

Archive with 3 entries (2 files):
- Supplementary Materials/
- Supplementary Materials/S1.1..pdf
- Supplementary Materials/Supplementary File S1.2. and S1.3..xlsx
