# Supplementary material for: Comparison Study of Four Extraction Methods Combined with PCR and LAMP for Feline Tritrichomonas foetus Detection in Fecal Samples
Source: Pathogens. 2022 May 22;11(5):604. doi: 10.3390/pathogens11050604 (PMC9143749; doi:10.3390/pathogens11050604)
Supplement: Supplementary file 1 [file pathogens-11-00604-s001.zip › Supplementary Materials/Supplementary File S1.2. and S1.3..xlsx]

## Sheet: S1.2
S1.1. Detailed results of PCR assays and LAMP assays with each isolation method.
ZR Fecal	PCR	LAMP		Ultra	PCR	LAMP		Sherlock	PCR	LAMP		Qiamp	PCR	LAMP
10000 cells				10000 cells				10000 cells				10000 cells
1	1	1		1	1	1		1	1	1		1	1	1
2	1	1		2	1	1		2	1	1		2	1	1
3	1	1		3	1	1		3	1	1		3	1	1
4	1	1		4	1	1		4	1	1		4	1	1
5	1	1		5	1	1		5	1	1		5	1	1
6	1	1		6	1	1		6	1	1		6	1	1
1000 cells				1000 cells				1000 cells				1000 cells
1	1	1		1	1	1		1	1	1		1	1	1
2	1	1		2	1	1		2	1	1		2	1	1
3	1	1		3	1	1		3	1	1		3	1	1
4	1	1		4	1	1		4	1	1		4	1	1
5	1	1		5	1	1		5	1	1		5	1	1
6	1	1		6	1	1		6	1	1		6	1	1
100 cells				100 cells				100 cells				100 cells
1	1	1		1	1	1		1	1	1		1	1	1
2	1	1		2	0	1		2	1	1		2	1	1
3	1	1		3	0	1		3	1	1		3	1	1
4	1	1		4	0	1		4	0	1		4	1	1
5	1	1		5	0	0		5	0	1		5	1	1
6	1	1		6	0	0		6	0	1		6	1	1
10 cells				10 cells				10 cells				10 cells
1	1	1		1	0	0		1	0	1		1	1	1
2	1	1		2	0	0		2	0	0		2	0	1
3	1	1		3	0	0		3	0	0		3	0	1
4	1	1		4	0	0		4	0	0		4	1	1
5	1	1		5	0	0		5	0	0		5	0	1
6	1	1		6	0	0		6	0	0		6	0	1
1 cells				1 cells				1 cells				1 cells
1	1	1		1	0	0		1	0	0		1	1	1
2	1	1		2	0	0		2	0	0		2	0	1
3	1	1		3	0	0		3	0	0		3	0	1
4	1	1		4	0	0		4	0	0		4	0	0
5	1	1		5	0	0		5	0	0		5	0	0
6	1	1		6	0	0		6	0	0		6	1	1
0.1 cell				0.1 cell				0.1 cell				0.1 cell
1	0	0		1	0	0		1	0	0		1	0	0
2	0	0		2	0	0		2	0	0		2	0	0
3	0	0		3	0	0		3	0	0		3	0	0
4	0	0		4	0	0		4	0	0		4	0	0
5	0	0		5	0	0		5	0	0		5	0	0
6	0	0		6	0	0		6	0	0		6	0	0
0 cell				0 cell				0 cell				0 cell
1	0	0		1	0	0		1	0	0		1	0	0
2	0	0		2	0	0		2	0	0		2	0	0
3	0	0		3	0	0		3	0	0		3	0	0
4	0	0		4	0	0		4	0	0		4	0	0
5	0	0		5	0	0		5	0	0		5	0	0
6	0	0		6	0	0		6	0	0		6	0	0
	30	30	0	147	13	16	0	147	15	19	0	147	22	28

## Sheet: S1.3
S1.3: The table show statistical comparison results using Fisher’s exact test with Bonferroni correction. Statistically significant differences (P < 0.0018) are highlighted in yellow.
		Q-LAMP	S-LAMP	U-LAMP	Z-LAMP	Q-PCR	S-PCR	U-PCR	Z-PCR
	Q-LAMP
	S-LAMP	0.0781
	U-LAMP	0.0157	0.6584
	Z-LAMP	0.8137	0.0157	0.0262
	Q-PCR	0.2663	0.6627	0.273	0.1151
	S-PCR	0.0084	0.5052	1	0.002	0.187
	U-PCR	0.0021	0.2612	0.6467	0.0004	0.076	0.8172
	Z-PCR	0.8137	0.0262	0.0041	1	0.1151	0.002	0.0004
